# Supplementary material for: Genome-wide association studies on leaf midrib architecture in maize
Source: Front Plant Sci. 2025 Oct 30;16:1671460. doi: 10.3389/fpls.2025.1671460 (PMC12611898; doi:10.3389/fpls.2025.1671460)
Supplement: Supplementary Table 1 — Genome-wide diversity and haplotype summary of maize inbred lines. [file Table1.xlsx]

## Sheet: Sheet1
ID	Lines	Adaptation	Nucleotide diversity_ZmCCT-based association analysis	Minimum spanning tree	Haplotype	TE
1	CML114	tropical/subtropical	Yes	Yes	Hap1	+/+
2	CML115	tropical/subtropical	Yes	Yes	Hap1	+/+
3	CML116	tropical/subtropical	Yes	Yes	Hap1	+/+
4	CML118	tropical/subtropical	Yes	Yes	Hap10	+/+
5	CML121	tropical/subtropical	Yes	Yes	Hap1	+/+
6	CML122	tropical/subtropical	Yes	Yes	Hap9	+/+
7	CML130	tropical/subtropical			NA	+/+
8	CML134	tropical/subtropical	Yes	Yes	Hap1	+/+
9	CML139	tropical/subtropical	Yes	Yes	Hap9	+/+
10	CML162	tropical/subtropical	Yes	Yes	Hap1	+/+
11	CML163	tropical/subtropical	Yes	Yes	Hap1	+/+
12	CML165	tropical/subtropical			NA	-/-
13	CML166	tropical/subtropical	Yes	Yes	Hap1	+/+
14	CML169	tropical/subtropical		Yes	Hap13	-/-
15	CML170	tropical/subtropical	Yes	Yes	Hap2	+/+
16	CML171	tropical/subtropical	Yes	Yes	Hap2	+/+
17	CML172	tropical/subtropical	Yes	Yes	Hap2	+/+
18	CML189	tropical/subtropical	Yes	Yes	Hap5	-/-
19	CML191	tropical/subtropical		Yes	Hap1	+/+
20	CML192	tropical/subtropical	Yes	Yes	Hap5	-/-
21	CML20	tropical/subtropical	Yes	Yes	Hap5	-/-
22	CML223	tropical/subtropical	Yes	Yes	Hap1	+/+
23	CML225	tropical/subtropical	Yes	Yes	Hap2	+/+
24	CML226	tropical/subtropical	Yes	Yes	Hap3	-/-
25	CML27	tropical/subtropical		Yes	Hap3	-/-
26	CML28	tropical/subtropical		Yes	Hap7	-/-
27	CML286	tropical/subtropical	Yes	Yes	Hap5	-/-
28	CML287	tropical/subtropical	Yes	Yes	Hap3	-/-
29	CML290	tropical/subtropical	Yes	Yes	Hap1	+/+
30	CML298	tropical/subtropical		Yes	Hap6	-/-
31	CML307	tropical/subtropical	Yes	Yes	Hap1	+/+
32	CML31	tropical/subtropical	Yes	Yes	Hap3	-/-
33	CML32	tropical/subtropical	Yes	Yes	Hap1	+/+
34	CML323	tropical/subtropical	Yes	Yes	Hap1	+/+
35	CML324	tropical/subtropical	Yes	Yes	Hap1	+/+
36	CML325	tropical/subtropical		Yes	Hap1	+/+
37	CML326	tropical/subtropical	Yes	Yes	Hap1	+/+
38	CML327	tropical/subtropical		Yes	Hap6	-/-
39	CML338	tropical/subtropical		Yes	Hap7	-/-
40	CML360	tropical/subtropical	Yes	Yes	Hap1	+/+
41	CML361	tropical/subtropical	Yes	Yes	Hap1	+/+
42	CML364	tropical/subtropical	Yes	Yes	Hap3	-/-
43	CML408	tropical/subtropical	Yes	Yes	Hap5	-/-
44	CML411	tropical/subtropical	Yes	Yes	Hap2	+/+
45	CML412	tropical/subtropical		Yes	Hap6	-/-
46	CML415	tropical/subtropical	Yes	Yes	Hap1	+/+
47	CML422	tropical/subtropical		Yes	Hap1	+/+
48	CML423	tropical/subtropical		Yes	Hap5	-/-
49	CML426	tropical/subtropical	Yes	Yes	Hap3	-/-
50	CML428	tropical/subtropical		Yes	Hap6	-/-
51	CML430	tropical/subtropical	Yes	Yes	Hap1	+/+
52	CML431	tropical/subtropical	Yes	Yes	Hap1	+/+
53	CML432	tropical/subtropical		Yes	Hap7	-/-
54	CML433	tropical/subtropical	Yes	Yes	Hap7	-/-
55	CML454	tropical/subtropical		Yes	Hap15	-/-
56	CML465	tropical/subtropical		Yes	Hap6	-/-
57	CML470	tropical/subtropical	Yes	Yes	Hap3	-/-
58	CML471	tropical/subtropical		Yes	Hap7	-/-
59	CML473	tropical/subtropical	Yes	Yes	Hap5	-/-
60	CML474	tropical/subtropical		Yes	Hap6	-/-
61	CML493	tropical/subtropical	Yes	Yes	Hap1	+/+
62	CML496	tropical/subtropical		Yes	NA	-/-
63	CML497	tropical/subtropical	Yes	Yes	Hap1	+/+
64	CML50	tropical/subtropical	Yes	Yes	Hap1	+/+
65	CML51	tropical/subtropical	Yes	Yes	Hap1	+/+
66	CML69	tropical/subtropical	Yes		NA	+/+
67	CML113	tropical/subtropical		Yes	Hap1	+/+
68	CML168	tropical/subtropical			NA	-/-
69	CML228	tropical/subtropical	Yes	Yes	Hap4	-/-
70	CML300	tropical/subtropical		Yes	Hap3	-/-
71	CML304	tropical/subtropical	Yes	Yes	Hap1	+/+
72	CML305	tropical/subtropical	Yes	Yes	Hap3	-/-
73	CML479	tropical/subtropical		Yes	Hap5	-/-
74	CML480	tropical/subtropical	Yes	Yes	Hap1	+/+
75	CML486	tropical/subtropical		Yes	Hap6	-/-
76	CIMBL2	tropical/subtropical	Yes		NA	-/-
77	CIMBL3	tropical/subtropical	Yes	Yes	Hap1	+/+
78	CIMBL4	tropical/subtropical		Yes	Hap2	+/+
79	CIMBL5	tropical/subtropical		Yes	Hap1	+/+
80	CIMBL6	tropical/subtropical	Yes	Yes	Hap1	+/+
81	CIMBL7	tropical/subtropical		Yes	Hap6	-/-
82	CIMBL9	tropical/subtropical	Yes	Yes	Hap1	+/+
83	CIMBL10	tropical/subtropical		Yes	Hap2	+/+
84	CIMBL11	tropical/subtropical	Yes	Yes	Hap5	-/-
85	CIMBL12	tropical/subtropical		Yes	Hap5	-/-
86	CIMBL13	tropical/subtropical	Yes	Yes	Hap5	-/-
87	CIMBL14	tropical/subtropical	Yes	Yes	Hap14	-/-
88	CIMBL15	tropical/subtropical		Yes	Hap2	+/+
89	CIMBL16	tropical/subtropical		Yes	Hap1	+/+
90	CIMBL18	tropical/subtropical	Yes	Yes	Hap5	-/-
91	CIMBL19	tropical/subtropical		Yes	Hap2	+/+
92	CIMBL20	tropical/subtropical	Yes	Yes	Hap6	-/-
93	CIMBL21	tropical/subtropical			NA	-/-
94	CIMBL22	tropical/subtropical	Yes	Yes	Hap15	-/-
95	CIMBL23	tropical/subtropical	Yes	Yes	Hap7	-/-
96	CIMBL24	tropical/subtropical	Yes	Yes	Hap5	-/-
97	CIMBL25	tropical/subtropical	Yes	Yes	Hap5	-/-
98	CIMBL26	tropical/subtropical	Yes	Yes	Hap5	-/-
99	CIMBL27	tropical/subtropical		Yes	Hap5	-/-
100	CIMBL28	tropical/subtropical	Yes	Yes	Hap5	-/-
101	CIMBL29	tropical/subtropical		Yes	Hap2	+/+
102	CIMBL30	tropical/subtropical		Yes	Hap1	+/+
103	CIMBL31	tropical/subtropical	Yes	Yes	Hap14	-/-
104	CIMBL32	tropical/subtropical	Yes		NA	-/-
105	CIMBL33	tropical/subtropical		Yes	Hap3	-/-
106	CIMBL34	tropical/subtropical	Yes	Yes	Hap3	-/-
107	CIMBL38	tropical/subtropical		Yes	Hap1	+/+
108	CIMBL39	tropical/subtropical	Yes	Yes	Hap3	-/-
109	CIMBL40	tropical/subtropical		Yes	Hap12	-/-
110	CIMBL42	tropical/subtropical		Yes	Hap1	+/+
111	CIMBL43	tropical/subtropical		Yes	Hap13	-/-
112	CIMBL44	tropical/subtropical		Yes	Hap5	-/-
113	CIMBL45	tropical/subtropical		Yes	Hap4	-/-
114	CIMBL46	tropical/subtropical		Yes	Hap2	+/+
115	CIMBL47	tropical/subtropical		Yes	Hap1	+/+
116	CIMBL48	tropical/subtropical		Yes	Hap5	-/-
117	CIMBL49	tropical/subtropical		Yes	Hap4	-/-
118	CIMBL50	tropical/subtropical		Yes	Hap5	-/-
119	CIMBL51	tropical/subtropical		Yes	Hap1	+/+
120	CIMBL52	tropical/subtropical		Yes	Hap1	+/+
121	CIMBL53	tropical/subtropical		Yes	Hap14	-/-
122	CIMBL54	tropical/subtropical		Yes	NA	-/+
123	CIMBL55	tropical/subtropical		Yes	Hap1	+/+
124	CIMBL56	tropical/subtropical		Yes	Hap7	-/-
125	CIMBL57	tropical/subtropical		Yes	Hap1	+/+
126	CIMBL58	tropical/subtropical		Yes	Hap1	+/+
127	CIMBL59	tropical/subtropical		Yes	Hap1	+/+
128	CIMBL60	tropical/subtropical		Yes	Hap9	+/+
129	CIMBL61	tropical/subtropical		Yes	Hap1	+/+
130	CIMBL62	tropical/subtropical		Yes	Hap2	+/+
131	CIMBL63	tropical/subtropical		Yes	Hap2	+/+
132	CIMBL65	tropical/subtropical		Yes	Hap7	-/-
133	CIMBL66	tropical/subtropical		Yes	Hap1	+/+
134	CIMBL67	tropical/subtropical		Yes	Hap5	-/-
135	CIMBL68	tropical/subtropical		Yes	Hap5	-/-
136	CIMBL69	tropical/subtropical		Yes	Hap8	+/+
137	CIMBL70	tropical/subtropical		Yes	Hap5	-/-
138	CIMBL71	tropical/subtropical		Yes	Hap1	+/+
139	CIMBL72	tropical/subtropical		Yes	Hap1	+/+
140	CIMBL73	tropical/subtropical		Yes	Hap1	+/+
141	CIMBL74	tropical/subtropical		Yes	Hap12	-/-
142	CIMBL75	tropical/subtropical		Yes	Hap3	-/-
143	CIMBL76	tropical/subtropical		Yes	Hap2	+/+
144	CIMBL77	tropical/subtropical		Yes	Hap1	+/+
145	CIMBL78	tropical/subtropical		Yes	Hap2	+/+
146	CIMBL79	tropical/subtropical		Yes	Hap4	-/-
147	CIMBL80	tropical/subtropical		Yes	Hap8	+/+
148	CIMBL81	tropical/subtropical		Yes	Hap5	-/-
149	CIMBL82	tropical/subtropical		Yes	Hap3	-/-
150	CIMBL83	tropical/subtropical		Yes	Hap1	+/+
151	CIMBL84	tropical/subtropical		Yes	Hap14	-/-
152	CIMBL85	tropical/subtropical		Yes	Hap1	+/+
153	CIMBL86	tropical/subtropical		Yes	Hap1	+/+
154	CIMBL87	tropical/subtropical		Yes	Hap1	+/+
155	CIMBL88	tropical/subtropical		Yes	Hap1	+/+
156	CIMBL89	tropical/subtropical		Yes	Hap2	+/+
157	CIMBL90	tropical/subtropical		Yes	Hap1	+/+
158	CIMBL91	tropical/subtropical		Yes	Hap5	-/-
159	CIMBL92	tropical/subtropical		Yes	Hap5	-/-
160	CIMBL93	tropical/subtropical		Yes	Hap4	-/-
161	CIMBL94	tropical/subtropical		Yes	Hap4	-/-
162	CIMBL95	tropical/subtropical		Yes	Hap8	+/+
163	CIMBL96	tropical/subtropical		Yes	Hap2	+/+
164	CIMBL97	tropical/subtropical		Yes	Hap1	+/+
165	CIMBL98	tropical/subtropical			NA	+/+
166	CIMBL99	tropical/subtropical		Yes	Hap10	+/+
167	CIMBL100	tropical/subtropical			NA	+/+
168	CIMBL101	tropical/subtropical		Yes	Hap7	-/-
169	CIMBL102	tropical/subtropical			NA	-/-
170	CIMBL103	tropical/subtropical		Yes	Hap1	+/+
171	CIMBL105	tropical/subtropical		Yes	Hap6	-/-
172	CIMBL106	tropical/subtropical		Yes	Hap5	-/-
173	CIMBL107	tropical/subtropical		Yes	Hap5	-/-
174	CIMBL108	tropical/subtropical		Yes	Hap5	-/-
175	CIMBL109	tropical/subtropical		Yes	Hap5	-/-
176	CIMBL110	tropical/subtropical		Yes	Hap5	-/-
177	CIMBL111	tropical/subtropical		Yes	Hap1	+/+
178	CIMBL112	tropical/subtropical		Yes	Hap1	+/+
179	CIMBL113	tropical/subtropical		Yes	Hap1	+/+
180	CIMBL114	tropical/subtropical		Yes	Hap1	+/+
181	CIMBL115	tropical/subtropical		Yes	Hap3	-/-
182	CIMBL116	tropical/subtropical		Yes	Hap1	+/+
183	CIMBL117	tropical/subtropical		Yes	Hap6	-/-
184	CIMBL118	tropical/subtropical		Yes	Hap5	-/-
185	CIMBL119	tropical/subtropical		Yes	Hap1	+/+
186	CIMBL120	tropical/subtropical		Yes	Hap1	+/+
187	CIMBL121	tropical/subtropical		Yes	Hap1	+/+
188	CIMBL122	tropical/subtropical		Yes	Hap1	+/+
189	CIMBL123	tropical/subtropical		Yes	Hap1	+/+
190	CIMBL124	tropical/subtropical		Yes	Hap7	-/-
191	CIMBL125	tropical/subtropical		Yes	Hap1	+/+
192	CIMBL126	tropical/subtropical		Yes	Hap7	-/-
193	CIMBL127	tropical/subtropical		Yes	Hap3	-/-
194	CIMBL128	tropical/subtropical		Yes	Hap5	-/-
195	CIMBL129	tropical/subtropical		Yes	Hap5	-/-
196	CIMBL133	tropical/subtropical		Yes	Hap1	+/+
197	CIMBL134	tropical/subtropical		Yes	Hap1	+/+
198	CIMBL136	tropical/subtropical		Yes	Hap3	-/-
199	CIMBL137	tropical/subtropical		Yes	Hap1	+/+
200	CIMBL138	tropical/subtropical		Yes	Hap1	+/+
201	CIMBL139	tropical/subtropical		Yes	Hap1	+/+
202	CIMBL140	tropical/subtropical		Yes	Hap1	+/+
203	CIMBL141	tropical/subtropical		Yes	Hap1	+/+
204	CIMBL142	tropical/subtropical		Yes	NA	+/+
205	CIMBL143	tropical/subtropical		Yes	Hap1	+/+
206	CIMBL144	tropical/subtropical		Yes	Hap1	+/+
207	CIMBL145	tropical/subtropical		Yes	Hap1	+/+
208	CIMBL146	tropical/subtropical		Yes	Hap1	+/+
209	CIMBL147	tropical/subtropical		Yes	Hap1	+/+
210	CIMBL148	tropical/subtropical		Yes	Hap1	+/+
211	CIMBL149	tropical/subtropical		Yes	Hap3	-/-
212	CIMBL150	tropical/subtropical		Yes	Hap5	-/-
213	CIMBL151	tropical/subtropical		Yes	Hap13	-/-
214	CIMBL152	tropical/subtropical		Yes	NA	-/+
215	CIMBL153	tropical/subtropical		Yes	Hap1	+/+
216	CIMBL154	tropical/subtropical		Yes	Hap1	+/+
217	CIMBL155	tropical/subtropical		Yes	Hap1	+/+
218	CIMBL156	tropical/subtropical		Yes	Hap4	-/-
219	CIMBL157	tropical/subtropical		Yes	Hap3	-/-
220	S37	tropical/subtropical	Yes	Yes	Hap1	+/+
221	JIAO51	tropical/subtropical	Yes	Yes	Hap6	-/-
222	SC55	tropical/subtropical	Yes	Yes	Hap1	+/+
223	SW92E114	tropical/subtropical		Yes	Hap2	+/+
224	HUA83-2	tropical/subtropical			NA	+/+
225	647	tropical/subtropical		Yes	Hap1	+/+
226	B11	tropical/subtropical	Yes	Yes	Hap15	-/-
227	1323	tropical/subtropical		Yes	Hap6	-/-
228	CA47	tropical/subtropical		Yes	Hap1	+/+
229	384-2	tropical/subtropical		Yes	Hap7	-/-
230	LY	tropical/subtropical		Yes	Hap7	-/-
231	TY1	tropical/subtropical		Yes	Hap1	+/+
232	TY2	tropical/subtropical		Yes	Hap1	+/+
233	TY3	tropical/subtropical		Yes	Hap1	+/+
234	TY4	tropical/subtropical		Yes	Hap1	+/+
235	TY5	tropical/subtropical		Yes	Hap1	+/+
236	TY6	tropical/subtropical		Yes	Hap1	+/+
237	TY7	tropical/subtropical		Yes	Hap1	+/+
238	TY8	tropical/subtropical		Yes	Hap1	+/+
239	TY9	tropical/subtropical		Yes	Hap1	+/+
240	TY10	tropical/subtropical		Yes	Hap1	+/+
241	TY11	tropical/subtropical		Yes	Hap1	+/+
242	B151	tropical/subtropical		Yes	Hap6	-/-
243	ES40	tropical/subtropical		Yes	Hap1	+/+
244	YUN46	tropical/subtropical		Yes	Hap7	-/-
245	GEMS19	tropical/subtropical		Yes	Hap4	-/-
246	GEMS24	tropical/subtropical		Yes	NA	-/+
247	GEMS25	tropical/subtropical		Yes	Hap1	+/+
248	GEMS27	tropical/subtropical		Yes	Hap1	+/+
249	GEMS30	tropical/subtropical		Yes	Hap1	+/+
250	GEMS31	tropical/subtropical		Yes	Hap1	+/+
251	GEMS32	tropical/subtropical		Yes	Hap3	-/-
252	CML451	tropical/subtropical		Yes	Hap5	-/-
253	CIMBL1	temperate	Yes	Yes	Hap1	+/+
254	CIMBL8	temperate	Yes	Yes	Hap1	+/+
255	CIMBL17	temperate		Yes	Hap1	+/+
256	BY804	temperate		Yes	Hap1	+/+
257	BY807	temperate		Yes	Hap1	+/+
258	BY809	temperate		Yes	Hap1	+/+
259	BY813	temperate	Yes	Yes	Hap1	+/+
260	BY815	temperate		Yes	Hap1	+/+
261	BY843	temperate		Yes	Hap1	+/+
262	BY4944	temperate		Yes	Hap1	+/+
263	BY4960	temperate	Yes	Yes	Hap1	+/+
264	BY855	temperate		Yes	Hap1	+/+
265	BY4839	temperate	Yes	Yes	Hap1	+/+
266	GY220	temperate		Yes	Hap1	+/+
267	GY237	temperate		Yes	Hap1	+/+
268	GY246	temperate		Yes	Hap1	+/+
269	GY386	temperate		Yes	Hap1	+/+
270	GY798	temperate		Yes	Hap1	+/+
271	GY923	temperate		Yes	Hap1	+/+
272	GY1007	temperate		Yes	Hap1	+/+
273	GY462	temperate		Yes	Hap1	+/+
274	GY1032	temperate		Yes	Hap1	+/+
275	RY684	temperate	Yes	Yes	Hap1	+/+
276	RY713	temperate		Yes	Hap1	+/+
277	RY732	temperate	Yes	Yes	Hap1	+/+
278	RY737	temperate		Yes	Hap1	+/+
279	RY697	temperate	Yes	Yes	Hap1	+/+
280	RY729	temperate		Yes	Hap1	+/+
281	SY999	temperate		Yes	Hap1	+/+
282	SY1052	temperate		Yes	Hap1	+/+
283	SY998	temperate		Yes	Hap1	+/+
284	SY1032	temperate	Yes	Yes	Hap1	+/+
285	SY1035	temperate	Yes	Yes	Hap1	+/+
286	SY1077	temperate		Yes	Hap1	+/+
287	SY1128	temperate		Yes	Hap1	+/+
288	SY3073	temperate	Yes	Yes	Hap1	+/+
289	SY1039	temperate	Yes	Yes	Hap1	+/+
290	YE478	temperate		Yes	Hap1	+/+
291	MO17	temperate	Yes	Yes	Hap1	+/+
292	ZI330	temperate	Yes	Yes	Hap1	+/+
293	YE107	temperate	Yes	Yes	Hap1	+/+
294	S22	temperate	Yes	Yes	Hap1	+/+
295	SI444	temperate	Yes	Yes	Hap1	+/+
296	YE52106	temperate	Yes	Yes	Hap1	+/+
297	YE515	temperate	Yes	Yes	Hap1	+/+
298	7884-4HT	temperate		Yes	Hap11	+/+
299	ZHENG22	temperate	Yes	Yes	Hap1	+/+
300	SHEN5003	temperate		Yes	Hap1	+/+
301	U8112	temperate	Yes	Yes	Hap1	+/+
302	HYS	temperate	Yes	Yes	Hap1	+/+
303	HTH-17	temperate	Yes	Yes	Hap1	+/+
304	ZHENG32	temperate	Yes	Yes	Hap1	+/+
305	ZHENG653	temperate		Yes	Hap1	+/+
306	QI319	temperate	Yes	Yes	Hap6	-/-
307	ZONG31	temperate		Yes	Hap1	+/+
308	DONG46	temperate		Yes	Hap11	+/+
309	DONG237	temperate	Yes	Yes	Hap1	+/+
310	JI846	temperate	Yes	Yes	Hap1	+/+
311	K10	temperate	Yes	Yes	Hap1	+/+
312	LK11	temperate	Yes	Yes	Hap1	+/+
313	HU803	temperate		Yes	Hap1	+/+
314	JI53	temperate	Yes	Yes	Hap1	+/+
315	HUANGC	temperate		Yes	Hap1	+/+
316	P178	temperate		Yes	Hap1	+/+
317	CHUAN48-2	temperate		Yes	Hap1	+/+
318	TIAN77	temperate	Yes	Yes	Hap6	-/-
319	B73	temperate	Yes	Yes	Hap1	+/+
320	SI446	temperate	Yes	Yes	Hap1	+/+
321	C8605	temperate	Yes	Yes	Hap1	+/+
322	CHANG3	temperate	Yes	Yes	Hap1	+/+
323	JI853	temperate		Yes	Hap1	+/+
324	TIE7922	temperate	Yes	Yes	Hap1	+/+
325	YE8001	temperate		Yes	Hap1	+/+
326	WU109	temperate	Yes	Yes	Hap1	+/+
327	LV28	temperate		Yes	Hap1	+/+
328	ZONG3	temperate		Yes	Hap1	+/+
329	YU87-1	temperate	Yes	Yes	Hap1	+/+
330	YAN414	temperate	Yes	Yes	Hap1	+/+
331	812	temperate	Yes	Yes	Hap1	+/+
332	5311	temperate		Yes	Hap1	+/+
333	J4112	temperate		Yes	Hap1	+/+
334	P138	temperate	Yes	Yes	NA	NA
335	NAN21-3	temperate	Yes	Yes	Hap1	+/+
336	K12	temperate	Yes	Yes	Hap1	+/+
337	QI205	temperate			NA	+/+
338	Q1261	temperate	Yes	Yes	Hap1	+/+
339	SHEN137	temperate		Yes	Hap6	-/-
340	DAN599	temperate	Yes	Yes	Hap6	-/-
341	MO113	temperate	Yes	Yes	Hap1	+/+
342	K22	temperate		Yes	Hap1	+/+
343	CHANG7-2	temperate	Yes	Yes	Hap1	+/+
344	HZS	temperate	Yes	Yes	Hap1	+/+
345	XI502	temperate	Yes	Yes	Hap1	+/+
346	5237	temperate	Yes	Yes	Hap1	+/+
347	WH413	temperate			NA	+/+
348	DAN340	temperate	Yes	Yes	Hap1	+/+
349	JI63	temperate	Yes	Yes	Hap1	+/+
350	3H-2	temperate	Yes	Yes	Hap1	+/+
351	JI842	temperate	Yes	Yes	Hap1	+/+
352	LX9801	temperate			NA	+/+
353	81162	temperate	Yes	Yes	Hap1	+/+
354	8902	temperate		Yes	Hap1	+/+
355	DAN598	temperate	Yes	Yes	Hap6	-/-
356	ZAC546	temperate	Yes	Yes	Hap1	+/+
357	YU374	temperate	Yes	Yes	Hap1	+/+
358	4F1	temperate	Yes	Yes	Hap1	+/+
359	SI434	temperate			NA	+/+
360	K14	temperate		Yes	Hap1	+/+
361	CHENG698	temperate	Yes	Yes	Hap1	+/+
362	ZHENG58	temperate		Yes	Hap1	+/+
363	BS16	temperate	Yes	Yes	Hap1	+/+
364	A619	temperate	Yes	Yes	Hap1	+/+
365	CI7	temperate		Yes	Hap1	+/+
366	DE.EX	temperate		Yes	Hap1	+/+
367	TX5	temperate	Yes	Yes	Hap1	+/+
368	HSBN	temperate	Yes	Yes	Hap1	+/+
369	BGY	temperate			NA	+/+
370	BEM	temperate		Yes	Hap1	+/+
371	HB	temperate	Yes	Yes	Hap1	+/+
372	DSB	temperate			NA	+/+
373	BZN	temperate		Yes	Hap1	+/+
374	04K5686	temperate	Yes	Yes	Hap1	+/+
375	WMR	temperate	Yes	Yes	Hap1	+/+
376	MN	temperate	Yes	Yes	Hap1	+/+
377	NMJT	temperate			NA	+/+
378	04K5702	temperate	Yes	Yes	Hap1	+/+
379	04K5672	temperate			NA	+/+
380	303WX	temperate	Yes	Yes	Hap1	+/+
381	XUN971	temperate		Yes	Hap1	+/+
382	D047	temperate		Yes	Hap6	-/-
383	QTHHSBTS	temperate			NA	+/+
384	Z2018F	temperate		Yes	NA	NA
385	M153	temperate		Yes	Hap1	+/+
386	M165	temperate		Yes	Hap1	+/+
387	05WN230	temperate		Yes	Hap6	-/-
388	GY386B	temperate		Yes	NA	NA
389	05W002	temperate		Yes	Hap1	+/+
390	07KS4	temperate		Yes	Hap1	+/+
391	975-12	temperate		Yes	Hap1	+/+
392	M97	temperate		Yes	Hap1	+/+
393	JY01	temperate		Yes	Hap6	-/-
394	R15X1141	temperate		Yes	Hap1	+/+
395	XZ698	temperate		Yes	Hap1	+/+
396	ZB648	temperate		Yes	Hap1	+/+
397	LY042	temperate		Yes	Hap1	+/+
398	FCD0602	temperate		Yes	Hap1	+/+
399	CF3	temperate		Yes	Hap1	+/+
400	TT16	temperate		Yes	Hap1	+/+
401	DH3732	temperate		Yes	Hap6	-/-
402	DAN4245	temperate		Yes	NA	-/-
403	LIAO5262	temperate		Yes	Hap6	-/-
404	LIAO5263	temperate		Yes	Hap1	+/+
405	835A	temperate			NA	-/-
406	B110	temperate		Yes	Hap1	+/+
407	B111	temperate		Yes	Hap1	+/+
408	B113	temperate		Yes	Hap1	+/+
409	B114	temperate		Yes	Hap1	+/+
410	IRF314	temperate		Yes	Hap1	+/+
411	3411	temperate		Yes	Hap1	+/+
412	LG001	temperate		Yes	Hap6	-/-
413	5213	temperate		Yes	Hap1	+/+
414	501	temperate		Yes	Hap1	+/+
415	W138	temperate		Yes	Hap1	+/+
416	7381	temperate		Yes	Hap6	-/-
417	L3180	temperate		Yes	Hap1	NA
418	9642	temperate		Yes	Hap7	-/-
419	ZHENG30	temperate		Yes	Hap6	-/-
420	177	temperate		Yes	Hap6	-/-
421	LIAO138	temperate		Yes	Hap1	+/+
422	238	temperate		Yes	Hap1	+/+
423	ZHENG35	temperate		Yes	Hap1	+/+
424	4019	temperate			NA	+/+
425	ZZ03	temperate		Yes	Hap6	-/-
426	ZHONG69	temperate		Yes	Hap7	-/-
427	JH59	temperate		Yes	Hap1	+/+
428	150	temperate		Yes	Hap1	+/+
429	ZH68	temperate		Yes	Hap1	+/+
430	ZZ01	temperate		Yes	Hap1	+/+
431	DAN3130	temperate		Yes	Hap1	+/+
432	LIAO159	temperate		Yes	Hap1	+/+
433	ZHI41	temperate		Yes	Hap1	+/+
434	DAN360	temperate		Yes	Hap1	+/+
435	1462	temperate		Yes	Hap1	+/+
436	JH96C	temperate			NA	+/+
437	SI273	temperate		Yes	Hap1	+/+
438	268	temperate		Yes	Hap1	+/+
439	LIAO5114	temperate		Yes	Hap1	+/+
440	SHEN135	temperate		Yes	Hap6	-/-
441	D863F	temperate		Yes	Hap6	-/-
442	835B	temperate		Yes	Hap1	+/+
443	ZHENG28	temperate			NA	-/+
444	R15	temperate		Yes	Hap1	+/+
445	ZHENG29	temperate		Yes	Hap1	+/+
446	EN25	temperate		Yes	Hap1	+/+
447	IRF291	temperate		Yes	Hap1	+/+
448	7327	temperate		Yes	Hap1	+/+
449	LXN	temperate		Yes	Hap1	+/+
450	DH29	temperate		Yes	Hap1	+/+
451	526018	temperate		Yes	Hap1	+/+
452	18-599	temperate		Yes	Hap6	-/-
453	9782	temperate		Yes	Hap1	+/+
454	R08	temperate		Yes	Hap1	+/+
455	B77	temperate		Yes	Hap1	+/+
456	GEMS1	temperate		Yes	Hap1	+/+
457	GEMS2	temperate		Yes	Hap1	+/+
458	GEMS3	temperate		Yes	Hap1	+/+
459	GEMS4	temperate		Yes	Hap4	-/-
460	GEMS5	temperate		Yes	Hap4	-/-
461	GEMS6	temperate		Yes	NA	-/+
462	GEMS9	temperate			NA	-/+
463	GEMS10	temperate		Yes	Hap1	+/+
464	GEMS11	temperate		Yes	Hap4	-/-
465	GEMS12	temperate		Yes	Hap5	-/-
466	GEMS13	temperate		Yes	Hap5	-/-
467	GEMS14	temperate		Yes	Hap5	-/-
468	GEMS15	temperate		Yes	Hap5	-/-
469	GEMS16	temperate		Yes	NA	-/+
470	GEMS17	temperate		Yes	NA	-/+
471	GEMS18	temperate		Yes	Hap1	+/+
472	GEMS20	temperate		Yes	Hap1	+/+
473	GEMS21	temperate			NA	-/-
474	GEMS23	temperate		Yes	Hap4	-/-
475	GEMS28	temperate		Yes	Hap1	+/+
476	GEMS29	temperate		Yes	Hap1	+/+
477	GEMS33	temperate			NA	-/+
478	GEMS35	temperate		Yes	NA	-/+
479	GEMS36	temperate		Yes	NA	-/+
480	GEMS37	temperate		Yes	Hap1	+/+
481	GEMS39	temperate		Yes	NA	-/+
482	GEMS40	temperate		Yes	NA	-/+
483	GEMS41	temperate		Yes	Hap1	+/+
484	GEMS42	temperate		Yes	NA	-/+
485	GEMS43	temperate		Yes	NA	-/+
486	GEMS44	temperate		Yes	Hap1	+/+
487	GEMS45	temperate		Yes	Hap1	+/+
488	GEMS46	temperate		Yes	Hap1	+/+
489	GEMS47	temperate		Yes	Hap5	-/-
490	GEMS48	temperate		Yes	Hap1	+/+
491	GEMS49	temperate		Yes	NA	-/+
492	GEMS50	temperate		Yes	Hap1	+/+
493	GEMS51	temperate		Yes	Hap1	+/+
494	GEMS52	temperate		Yes	Hap1	+/+
495	GEMS53	temperate		Yes	Hap1	+/+
496	GEMS54	temperate		Yes	Hap1	+/+
497	GEMS55	temperate		Yes	NA	-/+
498	GEMS56	temperate		Yes	Hap1	+/+
499	GEMS57	temperate		Yes	Hap1	+/+
500	GEMS58	temperate		Yes	Hap1	+/+
501	GEMS59	temperate		Yes	Hap1	+/+
502	GEMS60	temperate		Yes	Hap1	+/+
503	GEMS61	temperate		Yes	Hap1	+/+
504	GEMS62	temperate		Yes	Hap1	+/+
505	GEMS63	temperate		Yes	Hap1	+/+
506	GEMS64	temperate		Yes	Hap1	+/+
507	GEMS65	temperate		Yes	Hap1	+/+
508	GEMS66	temperate		Yes	Hap1	+/+
