# Supplementary material for: Genome-wide association studies on leaf midrib architecture in maize
Source: Front Plant Sci. 2025 Oct 30;16:1671460. doi: 10.3389/fpls.2025.1671460 (PMC12611898; doi:10.3389/fpls.2025.1671460)
Supplement: Supplementary Table 2 — The candidate gene information. [file Table2.xlsx]

## Sheet: Sheet1
Traits	Gene	Annotion
MW	GRMZM2G332390	SAUR16 - auxin-responsive SAUR family member
	GRMZM2G454719	Class II DAHP synthase family proteins
	GRMZM2G364373	DegP proteinase 7
	GRMZM2G007810	Cationic amino acid transporter 2
	AC197122.3_FG003	Transcription regulators NOT2/NOT3/NOT5 family proteins
	GRMZM2G100246	Transcription regulators NOT2/NOT3/NOT5 family proteins
	GRMZM2G064852	Transcription regulators NOT2/NOT3/NOT5 family proteins
	GRMZM2G439195	Nicotine amine synthase 3
	GRMZM2G136889
	GRMZM5G885198
	GRMZM2G387069
	AC233885.1_FG001
	GRMZM5G883855	ameiotic 1
	GRMZM2G074124	Putative YABBY domain transcription factor family protein
	GRMZM2G157310	magnesium ion binding
	GRMZM2G134980	Putative dnaJ chaperone family protein
	GRMZM2G374282	Plant transposase (Ptta/En/Spm family)
	GRMZM5G869482
	GRMZM5G814310
	GRMZM2G420732
	GRMZM5G849149
	GRMZM2G079185	Putative family protein containing LOB domain
	GRMZM2G079083	rRNA preprocessing protein TSR2
	GRMZM2G379428	A CCHC type zinc finger in the DWNN domain
	GRMZM5G897604	DNA binding protein like inferred protein expression
	GRMZM2G100464
	GRMZM2G161411	probable WRKY transcription factor 2
	GRMZM2G161418
	GRMZM2G161668	Proteins with NusB domain termination resistance
	GRMZM2G078497
	GRMZM2G078543
	GRMZM5G862297
	GRMZM2G078566	O-glycosyl hydrolase family 17 protein
	GRMZM2G432247
	GRMZM2G157389
	GRMZM5G869564
	GRMZM2G574034
	GRMZM2G448511	Dehydrated protein family proteins
	GRMZM2G148721	protein VAPYRIN
	GRMZM5G860582
	GRMZM2G148727
	GRMZM2G112149
	GRMZM2G549543
	GRMZM2G112366	Signal peptidase complex subunit 1
	GRMZM2G506598
	GRMZM2G037146	HSP20-like chaperone superfamily protein
	GRMZM2G038801	DnaJ/Hsp40 cysteine-rich domain superfamily protein
	GRMZM5G835170
	GRMZM2G340578	(CAX7) Calcium Exchange Agent 7
	GRMZM2G078612
TMT	GRMZM2G478160	Calcium binding EF hand family protein
