# Supplementary material for: Genome-wide association studies on leaf midrib architecture in maize
Source: Front Plant Sci. 2025 Oct 30;16:1671460. doi: 10.3389/fpls.2025.1671460 (PMC12611898; doi:10.3389/fpls.2025.1671460)
Supplement: Supplementary Table 3 — Information of candidate genes for leaf midrib architecture in maize. acandidate genes were found in maizegdb. MW, midrib width; TMT, total midrib thickness; MBT, midrib base thickness. [file Table3.xlsx]

## Sheet: Sheet1
Traits	SNP	Chr	Position (bp)	P-value	Genea	Gene ID	Gene interval (bp)	Annotion
MW	chr5.S_15717415	5	15717415	4.86e-06	GRMZM2G332390	LOC100281003	15730571..15731340	SAUR16 - auxin-responsive SAUR family member
					GRMZM5G883855	LOC100271891	16717100..16724029	ameiotic 1
					GRMZM2G074124	LOC100273901	16812834..16820402	Putative YABBY domain transcription factor family protein
					GRMZM2G134980	LOC100280317	17049736..17054202	Putative dnaJ chaperone family protein
					GRMZM2G079185	LOC100384360	15896090..15898886	Putative family protein containing LOB domain
					GRMZM2G079083	LOC100280550	15902589..15906778	rRNA preprocessing protein TSR2
					GRMZM2G161411	LOC103626027	16027426..16029829	probable WRKY transcription factor 2
					GRMZM2G148721	LOC103626031	16287550..16290085	protein VAPYRIN
					GRMZM2G112366	LOC100285983	16264642..16265818	Signal peptidase complex subunit 1
					GRMZM2G037146	LOC100382094	16210898..16212311	HSP20-like chaperone superfamily protein
					GRMZM2G038801	LOC100276646	16162602..16165171	DnaJ/Hsp40 cysteine-rich domain superfamily protein
					GRMZM2G078612
TMT	chr7.S_132184241	7	132184241	9.45e-06	GRMZM2G478160	LOC103632927	137454138..137455037	Calcium binding EF hand family protein
					GRMZM2G174799	LOC100281204	137427575..137429554	FAS1 (fasciclin-like) domain
					GRMZM2G181371	LOC100304023	137532381..137533792	Induced tip protein TUB8
MBT	chr5.S_196141613	5	196141613	7.62e-06
	chr5.S_205340920	5	205340920	4.63e-06	GRMZM2G045977	LOC103627547	204040521..204041828	growth-regulating factor 10
					GRMZM2G044495	LOC100284449	204074263..204077396	Rho GTPase activating protein 3
	PZE-105156016	5	205368137	9.49e-06	GRMZM2G181522	LOC103627693	213507932..213512411	ankyrin repeat-containing protein
					GRMZM2G357923	LOC103627696	213594763..213601468	ATP-dependent RNA helicase DEAH13
					GRMZM5G832989	LOC100285189	213535572..213546329	ATMAP70-3
					GRMZM2G109787	LOC100502529	213552028..213565334	RNA-dependent RNA polymerase 1
					GRMZM2G481730	LOC100502529	213552028..213565334	RNA-dependent RNA polymerase 1
					GRMZM2G181519	LOC100283384	213513977..213516258	Putative RING zinc finger domain superfamily protein
	chr8.S_18320354	8	18320354	3.78e-06	GRMZM2G078267			Transcription factor bHLH150
					GRMZM2G375159	LOC100382417	19052577..19053961	HXXXD type acyltransferase family protein
					GRMZM2G407517	LOC103636793	18850642..18851707	actin-7
					GRMZM2G130953	LOC100194253	18928532..18930696	AUX/IAA transcription factor
